# Supplementary material for: Genome-wide segregation of single nucleotide and structural variants into single cancer cells
Source: BMC Genomics. 2017 Nov 25;18:906. doi: 10.1186/s12864-017-4286-1 (PMC5702214; doi:10.1186/s12864-017-4286-1)
Supplement: Supplementary file 4 — List of Amplicon Primers used in Resequencing. This file provides a list of the primers used for interrogating the bulk and single cell samples for single-nucleotide and structural variants. (XLSX 57 kb) [file 12864_2017_4286_MOESM4_ESM.xlsx]

## Sheet: Sheet1
Variant_ID	Forward	Reverse	Variant Class
ABCA10_17:67188780__	GAAACAAAGATGATCCTGCACA	CACCCAGGGGCTTAATGATA	SNV
ACTL8_1:18152776__	TGTTCTTTAGCCCGCAGGTGTT	CCTGAACAGGCGCTTTGTGAAC	SNV
AGTR1_3:148459161__	TGTCTACACAGCTATGGAATACCG	AGGTGACTTTGGCTACAAGCAT	SNV
AGXT2L1_4:109670441__	TTTCCTTCTTAGCATTAAAGTTGGA	CTTCCAGATGTATGGTGAAGACTTT	SNV
ATP5A1_18:43667149__	GTCAAGGAGCCACCACCAAA	GGTTAACTTCACAAACCTATTCTGTACCA	SNV
ATP6V0A2_12:124228867__	TATTTGCTGTGATGTTTGGAGACT	ATCTAAGAGGTGTCTCTCTTTCGGT	SNV
C6orf97_6:151917581__	GAATTACACATGAGCCTCCTCCG	TGTTCAGCTCTTTCTGCAGCCT	SNV
CCDC170_6:151917581__	GAATTACACATGAGCCTCCTCCG	TGTTCAGCTCTTTCTGCAGCCT	SNV
CDKN2AIP_4:184367322__	GGGTAGAAGAGCCATCCAAA	TCCGAGCTGAGTTCCCACTCTC	SNV
CHD9_16:53279311__	CACAAGGTGCTTTTGACTGG	TCAGATCCCCAAATTCTTGC	SNV
DNAH8_6:38690856__	TATCGGGATCTCATTCCTTCTG	TTAATGTTTCCTGTAGATTGGGAAG	SNV
DUSP12_1:161723010__	GGTTGCAGGCGATCATTATT	ACCTGTCCATCCATCACTCC	SNV
FAM47B_X:34962576__	AGACGACATGGATGAGGTCGAA	GGGTCAATCAAAGGTTCATCACTTC	SNV
FGD2_6:36982788__	GGGCCTCGAGGACGACATAGTA	AGTGGCCCATGGACTTCCCTC	SNV
FMN2_1:240370312__	TCATCAAGGGCTTGAGAATGGA	CATCCACAGGAGGCAGTGTCAG	SNV
HADHA_2:26453069__	CCGTGCCTGGCCTAAGAGGTTA	TGCTTTGGACATGATGCTGACTG	SNV
JAG2_14:105612173__	CACGGTTGAAATGCAAGGTGAG	GGGCAAAGGTGCCTGGAGA	SNV
KCNIP4_4:21305494__	GCACTCCCTTACCTTCTAAACCTGC	GGAGCACTTCTCAGTGGCTGTG	SNV
KCNIP4_4:21305527__	CCTTACCTTCTAAACCTGCTTCAAT	GTAGCCTTCTTAATGTAGTTTAATGGC	SNV
KCNJ1_11:128710157__	ACCTTCCATCTTTGGAGACTAGC	TAGTTAGGTCTTTCATGTGGGTCAC	SNV
KIAA1109_4:123192369__	AGAACTCTACCAGTGCCCTTTCTT	TATCAGTCTGAGTTGCTTTGATGTC	SNV
KRBA2_17:8273369__	GGTTCTTCTGGTGGCACTGT	TCATGGAGAACGTGATCGAA	SNV
MAGED2_X:54839587__	TCCATGTGTTCAATTTCTGTCCC	GACCACCAGACTGATGCAATCC	SNV
MUC16_19:9087740__	TAATTGAGTGGAGTGTTCAGTTGTG	TAAGGATACAAGTTCAGCTCAGGTC	SNV
MUC2_11:1093346__	CAACATCGACACCCATCACCAC	TGGTGATGGGTGTCGTGGTT	SNV
MUC6_11:1017552__	GTGCCTGTACTGGTGTGGTTGG	ATGACAGTGACCACCAGTGGGA	SNV
MVP_16:29856047__	GCATCATTCGCACTGCTGTCTT	CCTCTGATCCACAGGCTCCACT	SNV
MYH1_17:10400721__	GTTTCAAGGTTTCAAGTTGGTCTAA	TTGTCCACTAAATTTCTTGTCCATT	SNV
NHSL1_6:138745615__	AGAAGGCGGCGTTCGGCT	TTCCAGAGGTCGAGGTCAGAGC	SNV
NPHS1_19:36317460__	CTGCAGGTGCAGGACAATGG	CTCCACTGGCCTGAAGACACAT	SNV
OTOL1_3:161221583__	GGTGGCCCAGAATAAGAAGCAG	CATCCTCAGCACTGACATACACCC	SNV
PCBP3_21:47330893__	CTCTCTCCAGTCCACAGGTGCC	AGCACTGACGTGGGCTGGC	SNV
PCDH15_10:55913030__	GAGCGATGGTGATAAGCCCTGT	AAACGACATGGTGGTGAAA	SNV
PDCD2L_19:34900126__	ATTAGAATAAACCTCCCAAATGTGC	GAGCAGTCCAGTCTACGTCTTTG	SNV
PDE11A_2:178936840__	CGTAGGTCCTGTTCACGTGGATG	CCAAATGGCTCTGCCCACA	SNV
PDE4DIP_1:144931378__	GCACTCAAACCCTGAATAGGCG	GGATCGCCTCAAGTTCTGCATT	SNV
PM20D1_1:205819072__	ATGAGCATAGGTGGGTGAAGGG	TACCGTCTCCAGATCGATGG	SNV
PRDM1_6:106554826__	TGTCTCCCTTCCCTGCTGTCTC	TGTGCAGTTTCAGGTGCACAAA	SNV
PRSS1_7:142460339__	ACCCACATTTCTACTTCCTTTGTTC	CAAATCACCTGACATGAATCCTT	SNV
PRUNE2_9:79320318__	TACTCATGTCATCTATTGTTCCCGT	CAAGAGCTTTGTTTGATGGTGAT	SNV
PTPRN_2:220161043__	ATACGTGGTAGAGGGAGGCACC	GGTCCCAGGGAGGTTAGAGTGG	SNV
SH3GL2_9:17761461__	ACCGGTATTCTAAAGCTCATCATTT	CGAGGGATCCTTTAAACATATAAGA	SNV
SNX13_7:17854461__	CAATAGTGATAAACATGCCGAGA	AGGAAAAGGGGATTTTGCTC	SNV
SPAG11B_8:7308333__	CCATCCATCTCTGGTTTCTCTTT	CAACTCTCTTCTGTTGTATCCATAGG	SNV
SPDYE5_7:75130983__	AGAACCGCTCTCGCATACCCTT	GGGAAACCCAAGCCCTGC	SNV
SPEN_1:16237703__	TAGATACAAGCCTTAAAGATGGCCT	CCTATCCATGCTGTTACTTCAATCT	SNV
SRRM2_16:2813486__	GATCAGTATCTCCCTGCTCCAAT	GTGACTTTGATCCAGAAAGACTTG	SNV
SRRM2_16:2814027__	GGTTCCAGTCTGACTCTTCTTCATA	ATCCTGTACTGGAAAGGGACTAAAT	SNV
TBX15_1:119427452__	ACGGACATCTGGGAGGAGGAG	CTGTTCTTCTCCTTCCAACGGG	SNV
UBA2_19:34921480__	TCTGGATTACAGGTGCTGAGAGTA	GAGAAATATAGTTACCTGTGCCTTTGA	SNV
ZNF483_9:114304464__	GGGGATAGGTCCCAAAAATG	TAGCCAAAGGCTTTTCCACA	SNV
1:+194697730-1:+194801095	GCCAATAGGAAAAGAGGATCTGT	GGGTTGATTCCATGTATTTGCTA	SV
12:-12027613-21:+36334498	TGCATGTATCTTAATGGTATGATGG	CAAACAGTGCAATGAACTTCTCA	SV
12:-69650366-12:+69141346	TAAGGGGTGAGGATACAAAGTAAAA	ACATGAATACAAAGGTGAGTAAATGG	SV
12:+12027072-21:-36334094	CAAGTTGAGATCTATTGAGGTCATTTA	CAATTTTAGTCATGACACACAGACA	SV
12:+63372280-12:+63706392	TTAAATAACTTATGGTGGACAACAGG	GATGAATAGCCAAGGAAAATAGGTT	SV
12:+92278187-12:+92538065	TGCTTAATGGTGGTATCTATGCAAT	ATAAAATGGATCCTCTGATTGGAC	SV
14:+106329464-14:+106494145	TGGCCATTCTTACCTGAGGAGA	CATCACCAAGGACACCTCCAAA	SV
14:+22892029-14:+22982926	GTGACATTGATATTGCAAAGAACCT	AAAATCAAGGATGGCTAGAAACACT	SV
14:+22908004-14:+22918108	GATGGCAAAGTGCCAAGGAAAG	TATCCCAGGGAAATGGCACT	SV
15:+41865665-15:+41865877	TACAGTGGGGACTACTATCGTCAAG	AATGAGGTAGTTGTAAATCTCAGCG	SV
16:+67598342-16:+67659626	TTTATGAAGAAATTAAACAGCCTGG	ATAGGGGACAGAGAAGTTTTAGACC	SV
18:+19265127-18:+19337351	TTGATTTGTGTCTACACAGGTTCTC	AGAGTAAGACCCTGTCCCAAAAA	SV
18:+60823042-18:+60736353	GAGGGCTGCTTGGCCAGAT	TGCCATGTAACCACCACT	SV
19:+4893753-19:+4937701	GAGGATCACTGGAGCCCAGAAG	CCCAGCTCACATTATAAGGCTGGTA	SV
2:+114164447-2:+114195402	GGACAGATTTCACTCTCACCATC	GAACCAATTCAGGACAATCCTC	SV
2:+225906718-2:+225940184	GTCTCTGGCACTCGTATCACTTAG	ATGGAAAAGGAGAAAATGCTAATTC	SV
2:+30952152-2:+30952248	AAACCACAAGCCAAGAGTGAGT	CTAATTTGATACACAGGGCCTAAAG	SV
2:+62234881-2:+62373399	GCCTAGAAGCAATAGGCTATACCA	TCCCTTTAAGTTACGATGGGAAT	SV
2:+89132276-2:+89159125	GGAGGCTTCCTAGGGAGGTCAG	CATGCCACCGCGCTCTTG	SV
2:+89160110-2:+89544272	TCAATACTGGCCATCAGACCCA	CAGTGGGTCAGGCACTGATTTC	SV
20:+10415650-20:+10520917	CATTCTTGAGCTAGTCATTTTCCAA	CTATTACACACCCTTGATTCTCAGG	SV
21:-36334498-12:+12027613	GGAGCAAACAGTGCAATGAA	GCATGTATCTTAATGGTATGATGGA	SV
21:+36334094-12:-12027072	CAATTTTAGTCATGACACACAGACA	CAAGTTGAGATCTATTGAGGTCATTTA	SV
22:+22385866-22:+22522497	AGCGCTACCTCACCATCTCCAG	GAGCTCTAAGATGCTGCTGGACC	SV
22:+22517073-22:+22600520	GCTGACCGCTACCTCACCATCT	GGACAATCACTTGAGCCTGG	SV
22:+22730862-22:+22749832	ATCCAAAGATGCTTCGGCCAAT	GGCTGTCTTGAGAGCTGGTGTG	SV
3:+60064844-3:+60347859	CCCCTTTGCAAAATAGAGACAA	ACTTTAGCTGCTCTTGTCATACACA	SV
4:+133187051-4:+133188337	GGAATCTCTTTAATAAGGGCAAGTT	TGAACATACCCAAGAAATCGTTAAG	SV
4:+71676434-4:+71768977	TGCAAAAAGATATAGAAATGTCCAA	ACTCGTCTGGAACAAACGATAAG	SV
6:+165239708-6:+165252961	AGCGGGAACAGAAAAAGAGTAAT	ACTCCTTTTCCACCATGACAATA	SV
7:+138110588-7:+138171376	GAGCTTGCAGTGAGCTGAGAT	AGGCTACAGTAACCAAAACAGCA	SV
7:+38309130-7:+38374642	TTCCCTCTATTACCTTGGAAATGTT	TACTTATGCAAGCATGAGGAGG	SV
7:+38309136-7:+38356627	TTCCCTCTATTACCTTGGAAATGTT	TAGGATACCTGAAACGTCTACATCC	SV
7:+69291342-7:+69580851	TGTCCAGAAGGTTTTAATCTCTCAC	CATATTCCCTCTGGAATGTTCAC	SV
9:+140638166-9:+140638913	GCCATGAAGCTCCTCTGCCATA	TGAGCAAAGGAGCTCAAGACCA	SV
9:+36929054-9:+37030697	CTTTGACTGCCAGGAAACTCGG	CATCCTGAAGCCACGGTAATGC	SV
9:+37289517-9:+37290874	AGTCACCACGCCTGGCCTCTTT	GCATTATCCTTCTAGGCAATTTCA	SV
X:-153261968-7:+1611344	GAGATTTGTTGTACATCATCGTGAC	GCGAAACCTCGTCTCTACTAAAA	SV
X:+123097536-X:+123130331	GTTGAATTGCAGTTTTATGACACAT	TTGGGGAGGAAAGAAGGACTAC	SV
X:+67377575-4:-34095384	CAAACCTGCCCACGCACC	CCCTCCCATCAGATACAAGTGC	SV
